# Supplementary material for: Cold-stress responses in the Antarctic basidiomycetous yeast Mrakia blollopis
Source: R Soc Open Sci. 2016 Jul 6;3(7):160106. doi: 10.1098/rsos.160106 (PMC4968460; doi:10.1098/rsos.160106)
Supplement: Spp. table 1. Dataset of principal component analysis of Mrakia blollopis SK-4 and TKG1-2 Levels of all metabolites were standardised using mean 0 and variance 1. Deep-red and green represent the most increased and decreased metabolites. [file rsos160106supp1.xlsx]

## Sheet: PCA data
Line		Standardized Relative Area
		SK-4							TKG1-2
		control	-3 °C			10 °C				-3 °C		10 °C
	Compound name	0 h	24 h	48 h	72 h	24	48h	72h	T0	-3T24	-3T72	10T24	10T72
1	Urea	3.17543	-0.288675	-0.288675	-0.288675	-0.288675	-0.288675	-0.288675	-0.288675	-0.288675	-0.288675	-0.288675	-0.288675
2	Terephthalic acid	1.95431	-0.343545	-0.299156	-0.430788	-0.119568	0.0463614	0.318482	1.9254	-0.246097	-1.09039	-1.20563	-0.50938
3	p-Toluic acid m-Toluic acid o-Toluic acid	1.36299	-1.25094	0.842723	-1.22185	-0.365628	0.0679874	1.09033	1.5865	-0.287614	-0.942426	-0.732823	-0.149247
4	Acetoacetamide	-0.288675	-0.288675	-0.288675	-0.288675	-0.288675	-0.288675	3.17543	-0.288675	-0.288675	-0.288675	-0.288675	-0.288675
5	dTTP	-0.288675	-0.288675	-0.288675	-0.288675	-0.288675	-0.288675	3.17543	-0.288675	-0.288675	-0.288675	-0.288675	-0.288675
6	γ-Butyrobetaine	-0.288342	-0.774325	-0.774325	-0.462137	-0.483602	0.281907	2.09481	1.96901	-0.774325	-0.537576	-0.177799	-0.0732965
7	Cysteine glutathione disulfide	-1.05094	0.285734	-1.05094	1.08011	-1.05094	1.38635	0.676461	1.30637	-1.05094	0.196155	-1.05094	0.323524
8	Succinic acid	-0.0228905	-1.14094	-0.468517	0.760145	-0.752585	0.666079	0.824903	-0.113928	-1.11349	0.69411	-1.28705	1.95417
9	Diethanolamine	0.228796	-0.320656	-0.203011	-0.718423	-0.519426	0.170111	0.277753	0.22927	-0.827718	-0.695023	-0.522946	2.90127
10	XC0061	-0.400299	-0.400299	-0.400299	-0.400299	-0.400299	-0.400299	-0.400299	1.16915	-0.400299	-0.400299	-0.400299	2.83385
11	Hydroxyproline	-0.587611	-0.735711	-0.754515	-0.736604	-0.409724	-0.217491	-0.30073	1.70945	-0.0159146	-0.564967	0.297388	2.31643
12	4-Guanidinobutyric acid	-0.181854	-1.0189	-0.91396	-0.65956	-0.535252	0.69291	-0.0643669	1.56359	-0.619601	-0.457476	-0.00771471	2.20218
13	N6,N6,N6-Trimethyllysine	-0.740043	-1.10774	-1.0135	-1.12528	0.525926	0.700158	1.0848	0.862249	-0.530659	-0.166385	-0.426851	1.93733
14	SDMA	-0.430068	-1.14644	-1.14644	-1.14644	-1.14644	0.734869	0.0460891	1.26324	0.520189	0.2132	0.571855	1.66637
15	Nω-Methylarginine	-0.956156	-1.07278	-0.821719	-0.485001	-0.203761	-0.104179	-0.0425281	0.16719	-0.225477	0.526246	0.505399	2.71277
16	O-Acetylcarnitine	-0.893048	-0.758006	-0.836899	-0.936192	-0.0898122	-0.513562	-0.433904	0.264254	0.434121	0.238255	1.03308	2.49171
17	XC0132	-0.782261	-1.06166	-0.826098	-0.89622	-0.433012	-0.293812	-0.643608	1.17143	0.112324	0.959397	0.587009	2.10651
18	N6-Methyllysine	-1.16109	-1.01002	-0.703076	-0.284943	-0.0963344	-0.793953	-0.890957	1.4186	0.421156	0.548087	0.614872	1.93766
19	5-Hydroxylysine	-1.15055	-0.98541	-1.07703	-0.8417	0.237671	-0.371621	-0.703594	1.64336	0.569498	0.741422	0.379648	1.55831
20	β-Ala	-0.786859	-0.504963	-0.570768	-0.613473	-0.239176	-0.456332	-0.339008	2.96187	-0.0938633	0.215452	-0.0356668	0.462782
21	Carboxymethyllysine	-0.288675	-0.288675	-0.288675	-0.288675	-0.288675	-0.288675	-0.288675	3.17543	-0.288675	-0.288675	-0.288675	-0.288675
22	6-Hydroxynicotinic acid	0.0936993	-0.153072	0.912208	-0.482103	-0.764608	0.890412	-0.0998764	2.51984	-0.795241	-0.588246	-0.846161	-0.686855
23	Benzoic acid	-0.14186	-0.305934	0.7953	-1.07039	-0.263382	2.34395	0.396346	1.12311	-0.679641	-0.669738	-0.919733	-0.608038
24	Undecanoic acid	-0.831187	0.0150109	1.87892	-0.831187	0.611967	1.45319	-0.831187	0.907407	-0.831187	0.120632	-0.831187	-0.831187
25	3-Phenylpropionic acid	-0.299145	-0.177784	1.22258	0.293684	0.905949	1.4826	-0.753262	0.588949	-0.492371	-0.323734	-2.22936	-0.218104
26	N5-Ethylglutamine	-0.522937	-0.522937	0.92725	1.37098	-0.522937	2.40821	-0.522937	-0.522937	-0.522937	-0.522937	-0.522937	-0.522937
27	Uric acid	-0.391498	-0.391498	1.00782	-0.391498	-0.391498	2.90716	-0.391498	-0.391498	-0.391498	-0.391498	-0.391498	-0.391498
28	Guanine	-0.288675	-0.288675	-0.288675	-0.288675	-0.288675	3.17543	-0.288675	-0.288675	-0.288675	-0.288675	-0.288675	-0.288675
29	2,5-Pyrroledione	0.439463	0.0951966	-1.51756	-1.51756	0.796622	1.02836	0.863516	1.04065	-0.131115	-1.51756	-0.152473	0.572451
30	Quinic acid	0.250719	0.50969	0.273768	-1.23044	0.459233	1.43558	1.30829	-1.23044	-1.23044	-1.23044	-0.063222	0.747716
31	Heptanoic acid	-0.65156	-0.65156	1.63125	-0.65156	-0.65156	1.66896	1.36171	-0.65156	-0.65156	-0.65156	-0.65156	0.550562
32	Hexanoic acid	0.248246	-0.415904	0.863004	-2.20011	0.397089	1.42887	1.0216	0.558465	-0.833816	-0.0865594	-0.960239	-0.0206463
33	Octanoic acid	0.0332427	-0.179565	0.688835	-2.2496	0.354239	1.25475	0.993337	0.921559	-0.973303	-0.122198	-0.940814	0.219514
34	Decanoic acid	-0.130058	-0.608167	1.2568	-1.6191	0.461579	1.29833	0.825844	0.341179	-1.6191	0.414732	-0.914373	0.29233
35	Pelargonic acid	-0.225422	-0.418014	0.810121	-1.61424	0.47778	1.57652	1.17099	0.171634	-1.43627	0.397936	-1.0727	0.161667
36	Lauric acid	-0.659407	-0.945746	0.756723	-0.75217	0.982088	1.52025	1.04197	-0.410822	-1.37966	0.322718	-1.20786	0.731914
37	Isobutyric acid Butyric acid	-0.0271105	-0.54756	-0.0423725	-0.638262	0.921945	1.89155	1.31871	-0.0839164	-1.43323	-0.0146531	-1.43323	0.0881383
38	XA0004	0.00438367	-1.11932	0.233641	0.200979	0.966039	1.67791	1.12844	-1.11932	-1.11932	0.779515	-1.11932	-0.513613
39	Asn	-0.359937	-0.680704	-0.301442	-0.0767048	1.44114	1.76128	1.52093	-0.918313	-0.756898	0.0428015	-0.804489	-0.867675
40	Ser	-0.486956	-0.590875	-0.135879	0.37356	0.625626	2.36007	1.10645	-0.913185	-1.0531	0.172182	-0.860948	-0.596952
41	NADP+	-1.31424	-0.344503	0.602586	0.586378	0.633637	2.14415	0.716516	-1.31424	-0.649047	0.15775	-0.705717	-0.513263
42	GABA	-0.215409	-0.879135	-1.181	0.246954	0.337851	2.16814	1.19259	-0.279571	-0.201794	-1.0783	0.719447	-0.829762
43	2-Methylserine	0.497767	-0.608694	-1.00079	-1.01935	0.421126	1.85975	1.61644	-0.0266195	-0.655853	-0.9246	-0.709574	0.550395
44	Trehalose 6-phosphate	0.967348	-0.811331	-0.763476	-0.685277	-0.119103	2.24975	0.956226	0.497338	-0.815442	-0.927028	-0.74416	0.19515
45	Guanosine	0.808858	0.137179	-0.241069	-0.579771	0.239313	2.68265	0.280139	-0.499232	-0.778175	-0.208293	-0.977416	-0.864182
46	Fructose 1,6-diphosphate	0.770493	-0.45665	-0.236575	-0.36959	1.31273	2.32381	0.329401	-0.795674	-0.490922	-0.795674	-0.795674	-0.795674
47	Dihydroxyacetone phosphate	0.66203	-0.847723	-0.441556	-0.485371	1.25378	2.32062	0.602465	-0.847723	-0.319238	-0.490456	-0.559106	-0.847723
48	3-Aminopropane-1,2-diol	0.629362	-0.639056	-0.639056	-0.639056	1.13167	2.1448	1.20662	-0.639056	-0.639056	-0.639056	-0.639056	-0.639056
49	Pipecolic acid	1.14867	-0.89675	-0.89675	-0.505671	1.90009	1.46222	0.40408	0.08423	-0.89675	-0.521767	-0.636359	-0.64525
50	Nicotinic acid	0.0801779	-0.28823	-0.807463	-0.807463	2.37345	1.26619	0.0580777	0.634829	-0.807463	-0.807463	-0.807463	-0.0871871
51	Homoserine	-0.377143	-1.15062	-0.745297	-0.459512	1.65739	1.44807	0.0504631	1.28836	-1.15554	-0.0167235	-0.894186	0.354743
52	Isovaleric acid Valeric acid	-0.539597	-0.539597	-0.539597	-0.539597	1.75979	2.04237	-0.539597	-0.539597	-0.539597	-0.539597	-0.539597	1.05421
53	Mevalonic acid	-0.750778	-0.750778	-0.750778	-0.750778	1.25163	2.01685	0.842077	-0.750778	-0.750778	-0.750778	0.73915	0.405741
54	Mannosamine	-0.164025	-0.720965	-1.01201	-0.758087	1.50576	2.10622	0.786852	0.243479	-0.668716	-0.959737	-0.320661	-0.0381157
55	N-Methylnorsalsolinol	-0.0540561	-0.924619	-0.859246	-0.628731	1.49113	2.22802	0.653708	0.154892	-0.785768	-0.767124	-0.385667	-0.122545
56	Ala	-0.0805742	-1.14018	-0.877245	-0.604302	1.53026	2.10233	0.719423	0.233496	-0.763079	-0.595556	-0.536716	0.0121467
57	NAD+	-0.260253	-1.02741	-0.688377	-0.36529	1.15729	2.31668	0.708423	-0.0711499	-1.05433	-0.464759	-0.715781	0.46496
58	Thiamine diphosphate	-0.356819	-0.951372	-0.395776	-0.0506337	1.90559	1.93566	0.523435	-0.349863	-1.0009	-0.808578	-0.597357	0.146607
59	Gly	-0.556929	-1.06047	-0.854128	-0.0455484	2.12216	1.70771	0.340091	-0.186443	-1.08494	-0.0597986	-0.0365104	-0.285201
60	ADP-glucose GDP-fucose	-0.322717	-1.32952	-1.32952	1.29216	1.38168	1.19379	0.0705868	0.407298	-1.32952	0.338383	-0.528582	0.155978
61	Ribose 5-phosphate	0.368804	-0.768045	-0.768045	0.530524	2.18017	1.50907	-0.768045	-0.768045	-0.768045	0.0890683	-0.069364	-0.768045
62	Pro	-0.0275088	-0.606194	-0.515236	-0.101145	2.3033	1.67322	0.387845	-0.511884	-0.823295	-0.54546	-0.390437	-0.843203
63	N-Acetylalanine	-0.419081	-0.419081	-0.419081	-0.419081	2.57617	1.61464	-0.419081	-0.419081	-0.419081	-0.419081	-0.419081	-0.419081
64	Spermidine	-0.665601	-0.665601	0.105931	0.325934	2.41497	1.52294	-0.221539	-0.665601	-0.665601	-0.154626	-0.665601	-0.665601
65	cis-Aconitic acid	-0.183114	-0.824758	0.0633831	0.160653	2.42666	1.24365	0.293102	-0.824758	-0.824758	0.119458	-0.824758	-0.824758
66	GDP-glucose GDP-mannose GDP-galactose	-0.286503	-0.0485543	0.173752	-0.46405	1.93667	1.51405	0.770215	-1.75264	-0.470534	-0.199594	-0.505643	-0.667169
67	Gln	-0.488056	-0.603742	-0.351881	-0.154387	2.46572	0.489433	0.315203	-1.15925	-0.0341911	1.07446	-0.526568	-1.02674
68	Sucrose 6'-phosphate	-0.516093	-0.516093	-0.516093	-0.516093	2.49515	-0.516093	1.25719	-0.516093	-0.516093	-0.516093	0.892505	-0.516093
69	Pyruvic acid	-0.415045	-0.415045	-0.415045	-0.415045	2.65154	-0.415045	1.49891	-0.415045	-0.415045	-0.415045	-0.415045	-0.415045
70	Citrulline	-0.36488	-0.432567	-0.520661	-0.370455	2.86651	0.000831015	-0.24689	0.437029	-0.684586	-0.520443	-0.806384	0.642493
71	p-Aminobenzoic acid	-0.288675	-0.288675	-0.288675	-0.288675	3.17543	-0.288675	-0.288675	-0.288675	-0.288675	-0.288675	-0.288675	-0.288675
72	Galactosamine Glucosamine	-0.288675	-0.288675	-0.288675	-0.288675	3.17543	-0.288675	-0.288675	-0.288675	-0.288675	-0.288675	-0.288675	-0.288675
73	3-Hydroxy-3-methylglutaric acid	-0.288675	-0.288675	-0.288675	-0.288675	3.17543	-0.288675	-0.288675	-0.288675	-0.288675	-0.288675	-0.288675	-0.288675
74	Crotonic acid	-0.288675	-0.288675	-0.288675	-0.288675	3.17543	-0.288675	-0.288675	-0.288675	-0.288675	-0.288675	-0.288675	-0.288675
75	Histidinol	-0.288675	-0.288675	-0.288675	-0.288675	3.17543	-0.288675	-0.288675	-0.288675	-0.288675	-0.288675	-0.288675	-0.288675
76	2-Isopropylmalic acid	-0.339019	-0.339019	-0.339019	-0.339019	3.12757	-0.339019	-0.339019	-0.339019	-0.339019	-0.339019	0.262619	-0.339019
77	Ornithine	-0.470762	-0.653611	-0.407236	0.22024	2.96097	0.649915	-0.339349	-0.331145	-0.595131	-0.283624	-0.319475	-0.430795
78	N-Acetylglutamic acid	-0.403355	-0.403355	-0.403355	0.59727	3.02969	-0.403355	-0.403355	-0.403355	0.00324157	-0.403355	-0.403355	-0.403355
79	XA0055	-0.404441	-0.404441	-0.404441	1.25225	2.79216	-0.404441	-0.404441	-0.404441	-0.404441	-0.404441	-0.404441	-0.404441
80	2-Oxoglutaric acid	-0.954927	-0.0141341	0.864395	0.844133	2.36722	0.294371	-0.365996	-0.954927	-0.954927	-0.248986	0.078704	-0.954927
81	Fructose 6-phosphate	-0.824231	0.957309	0.193313	0.425958	2.53801	0.134738	-0.824231	-0.824231	-0.824231	-0.0569874	-0.0711891	-0.824231
82	UDP-glucuronic acid	-0.835695	0.290825	0.504347	0.436556	2.82461	-0.58656	-0.643859	-0.524365	-0.429091	-0.0455242	-0.292359	-0.698883
83	Glucose 6-phosphate	-0.794823	0.640899	-0.0723865	-0.0233807	2.42173	-0.473724	-0.879226	-1.01623	1.22057	-0.369859	0.00230432	-0.655869
84	cAMP	-0.651019	1.40168	-0.651019	-0.651019	1.97083	-0.651019	-0.651019	-0.651019	-0.651019	1.11239	0.723261	-0.651019
85	6-Phosphogluconic acid	-0.773466	1.27763	0.4209	1.25968	1.67516	-0.773466	-0.773466	-0.773466	-0.773466	0.780894	-0.773466	-0.773466
86	Glutathione (GSH)	-1.22845	-0.175488	0.557544	1.70432	1.77909	-0.603937	-0.78819	-1.36629	-0.230684	0.320116	0.203713	-0.171742
87	Glucose 1-phosphate	-1.94621	-0.518897	0.153008	1.39555	1.67837	-0.261442	-0.873022	0.806389	-0.253812	0.337432	-0.68423	0.16686
88	Glycerophosphocholine	-0.312012	-1.32992	0.26933	1.51244	1.95574	0.267401	-0.175277	0.085913	-1.26585	0.0560939	-1.10985	0.0459951
89	N-Acetylglucosamine 6-phosphate	-0.804014	-0.946326	1.56456	1.02197	1.65465	0.531907	-0.0508293	0.118464	-1.37786	-0.414473	-0.737365	-0.560682
90	PRPP	-0.669974	-0.669974	1.2841	1.3186	1.71073	1.04637	-0.669974	-0.669974	-0.669974	-0.669974	-0.669974	-0.669974
91	2-Aminoisobutyric acid 2-Aminobutyric acid	-0.944038	-0.505596	1.36009	1.88444	1.25615	0.38256	-0.109292	-0.241257	-0.66075	-0.581314	-1.22761	-0.61338
92	GDP	-1.06767	-0.910322	1.27457	1.8131	1.10248	0.523916	-0.232765	-0.822341	-1.12514	0.395229	-0.586836	-0.364213
93	Phe	-0.637964	-0.259494	0.815489	2.40127	0.916934	0.320591	-0.334287	-0.711936	-0.704775	0.193196	-0.986542	-1.01248
94	4-Methyl-2-oxovaleric acid 3-Methyl-2-oxovaleric acid	-0.191833	-0.956496	0.332252	1.87839	1.31051	0.945697	0.184859	-0.956496	-0.956496	0.322604	-0.956496	-0.956496
95	Thr	-0.933247	-0.845328	0.38039	1.66914	0.409211	1.33298	-0.17775	-0.618893	-1.01352	1.36519	-0.830133	-0.738047
96	S-Adenosylhomocysteine	-1.35131	-0.622003	0.665567	1.06174	1.3969	0.53254	0.156733	-1.35131	-0.755052	1.38817	-0.609684	-0.512296
97	Adenine	-0.594854	-0.240346	0.614125	-0.0192008	2.0283	0.743553	-0.136855	-1.23435	-0.781259	1.2942	-1.23435	-0.438959
98	5'-Deoxy-5'-methylthioadenosine	-0.897065	-0.10344	1.25139	0.644069	1.71784	0.339989	-0.212773	-1.03411	-1.06012	1.09653	-1.16991	-0.572395
99	1-Aminocyclopropane-1-carboxylic acid Homoserinelactone	-0.81245	0.262045	0.80044	0.764051	1.88491	0.643227	-0.197242	-1.12996	-0.901079	0.802858	-1.24209	-0.874715
100	S-Adenosylmethionine	-0.784628	0.0171419	0.886631	1.54906	1.58509	0.208393	-0.568528	-1.02284	-0.778791	0.862721	-1.05665	-0.897604
101	CTP	-0.754291	0.0703558	1.09476	0.962788	1.16013	1.12793	0.235469	-0.693619	-1.77598	0.428017	-0.71911	-1.13645
102	ATP	-0.716331	-0.242388	0.946001	0.975823	1.46079	1.51179	0.241545	-0.809914	-1.18041	-0.175832	-1.02503	-0.986041
103	GTP	-0.561679	-0.346482	0.884183	0.637186	1.83598	1.6047	-0.490183	-0.803458	-1.14549	-0.0615271	-0.883261	-0.669976
104	Phosphoenolpyruvic acid	-0.425428	-0.166038	0.608003	0.523183	2.01317	1.3824	0.407443	-1.09571	-0.942125	-0.471134	-0.801365	-1.0324
105	3-Phosphoglyceric acid	-0.229032	-0.127215	0.4131	0.738687	2.01011	0.995871	0.649624	-1.19353	-1.19353	-0.20261	-0.667942	-1.19353
106	Ribulose 5-phosphate	-0.365871	0.143902	0.233934	0.857851	2.167	1.13949	-0.454382	-1.257	-0.547121	-0.0335361	-0.627266	-1.257
107	Glycerol 3-phosphate	-0.711126	-0.531499	0.121612	1.42266	2.26436	0.552583	-0.0823259	-0.6006	-0.0600917	-0.381919	-0.653244	-1.34041
108	2-Phosphoglyceric acid	-1.05515	-1.05515	0.941206	0.595671	1.94009	1.05616	0.40028	-1.05515	-0.315015	0.0107908	-0.408574	-1.05515
109	UDP-N-acetylgalactosamine UDP-N-acetylglucosamine	-1.55347	-0.207774	1.48764	0.739921	0.478316	0.137609	1.44826	-1.08418	-0.466957	0.745211	-0.893101	-0.831474
110	5-Amino-4-oxovaleric acid	0.111657	0.485144	0.985903	1.53455	-0.358351	1.23291	-0.0512534	-1.32379	-1.32379	0.523575	-0.492771	-1.32379
111	Creatinine	1.24883	-0.734975	0.253688	1.61867	-0.734975	1.69267	-0.734975	-0.734975	-0.734975	0.330967	-0.734975	-0.734975
112	Inosine	1.21975	-0.025104	-0.0584476	-0.0635944	0.312185	1.41121	-0.988537	-0.988537	-0.988537	1.7698	-0.988537	-0.611657
113	NADPH_divalent	-0.89728	-0.89728	1.65296	0.806282	0.588615	0.786022	-0.89728	-0.89728	-0.89728	1.33245	-0.89728	0.217346
114	Isocitric acid	-0.92913	-0.92913	0.664425	1.26823	1.43421	0.947846	-0.92913	-0.92913	-0.92913	0.732949	-0.92913	0.527118
115	Glutathione (GSSG)_divalent	-1.28517	-0.993102	0.678481	1.23465	0.86531	0.274051	-0.361822	-0.463803	-1.36408	1.28777	-0.852734	0.980444
116	CMP-N-acetylneuraminate	-1.24145	-1.11107	0.457761	0.905962	0.708183	0.506678	-0.269741	-0.23042	-1.40308	1.5812	-0.910263	1.00624
117	Citric acid	-0.72187	-1.12287	0.28115	1.33253	0.0747885	0.079559	-0.321982	-0.627491	-1.25626	2.22218	-0.379712	0.439989
118	S-Methylglutathione	-0.769736	-0.769736	0.56822	1.01118	1.4069	-0.769736	-0.769736	-0.769736	-0.769736	1.7681	-0.769736	0.63376
119	CMP	-1.19413	-1.19413	0.492726	1.51377	0.723002	-0.0342159	-1.19413	-1.19413	-0.172249	0.671342	0.28806	1.29409
120	GMP	-1.12362	-1.12362	0.0404686	1.3323	-0.106184	0.221844	-1.12362	-1.12362	-0.183503	0.677017	0.774411	1.73812
121	AMP	-1.38645	-1.15472	0.210068	1.37336	-0.479124	-0.684313	-0.693997	0.183322	-0.429139	0.589915	0.522881	1.9482
122	Betaine	-1.47272	-1.19956	-0.247969	0.606891	-0.953372	-0.319078	-0.564841	1.17563	-0.0347452	1.28649	0.116864	1.60641
123	Carnitine	-1.17032	-0.562949	0.371615	0.970341	-0.866136	-0.852064	-1.17024	0.97163	-0.435336	1.75137	-0.0934997	1.08558
124	Gluconic acid	-0.644982	-0.644982	-0.644982	0.697901	-0.644982	-0.644982	-0.644982	-0.644982	1.02789	2.05758	-0.644982	1.37649
125	Butyrylcarnitine	-0.765902	-0.765902	-0.438673	-0.295246	-0.287536	-0.765902	0.0206301	-0.765902	0.0106408	2.3999	0.0641995	1.58969
126	IMP	-0.54907	-0.365386	-0.0957795	0.374014	-0.0894672	-0.54907	-0.54907	-0.54907	-0.323672	3.05392	-0.113603	-0.243745
127	Allantoic acid	-0.288675	-0.288675	-0.288675	-0.288675	-0.288675	-0.288675	-0.288675	-0.288675	-0.288675	3.17543	-0.288675	-0.288675
128	Hypoxanthine	-0.459679	-0.459679	-0.459679	-0.459679	-0.459679	-0.459679	-0.459679	0.734846	0.524159	2.87811	-0.459679	-0.459679
129	XC0137	-0.422188	-0.422188	1.72014	-0.422188	-0.422188	-0.422188	-0.422188	-0.422188	-0.422188	2.50174	-0.422188	-0.422188
130	UDP-glucose UDP-galactose	-1.44571	0.311787	1.15707	0.548939	0.87932	-0.978389	-1.15624	-0.568498	0.0139149	1.87678	-0.153062	-0.485916
131	Argininosuccinic acid	-1.16069	-0.670822	-0.139195	1.23836	0.597542	-0.753762	-0.858185	-0.371785	0.013752	2.40793	-0.204959	-0.0981887
132	CDP	-1.31275	-0.503652	0.210612	1.42614	0.559981	-1.31275	-1.31275	-0.0150094	-0.135095	1.7124	0.359957	0.322902
133	N-Acetylglucosamine 1-phosphate	-1.85975	-0.400996	0.967105	0.620931	-0.275644	-0.756212	-0.50712	0.0623154	-0.741713	1.89603	1.00283	-0.00778212
134	Porphobilinogen	-1.58415	0.168356	1.05307	1.40303	0.304971	-0.75138	0.411953	-1.58415	-0.882484	-0.122385	0.813087	0.770068
135	N-Carbamoylaspartic acid	-0.488516	-0.488516	0.711881	2.72461	0.960155	-0.488516	-0.488516	-0.488516	-0.488516	-0.488516	-0.488516	-0.488516
136	N-Acetylaspartic acid	-0.422094	-0.422094	-0.422094	2.50431	1.71663	-0.422094	-0.422094	-0.422094	-0.422094	-0.422094	-0.422094	-0.422094
137	Glyceric acid	-0.41336	-0.41336	-0.41336	2.67837	1.45523	-0.41336	-0.41336	-0.41336	-0.41336	-0.41336	-0.41336	-0.41336
138	Ethanolamine	-0.696421	-0.713988	-0.465427	2.90863	0.35763	0.50194	-0.103754	-0.218892	-0.0508371	-0.773931	-0.446305	-0.298648
139	Trigonelline	-0.555772	-0.508003	-0.316104	3.02774	0.385194	0.301024	-0.418798	-0.355782	-0.356726	-0.47785	-0.305108	-0.419819
140	Isobutylamine	-0.387406	-0.381487	-0.383103	3.10635	0.291375	-0.0302602	-0.379711	-0.371371	-0.367763	-0.391716	-0.312556	-0.392348
141	4-Methylpyrazole	-0.288675	-0.288675	-0.288675	3.17543	-0.288675	-0.288675	-0.288675	-0.288675	-0.288675	-0.288675	-0.288675	-0.288675
142	Homocysteic acid	-0.288675	-0.288675	-0.288675	3.17543	-0.288675	-0.288675	-0.288675	-0.288675	-0.288675	-0.288675	-0.288675	-0.288675
143	CoA_divalent	-0.288675	-0.288675	-0.288675	3.17543	-0.288675	-0.288675	-0.288675	-0.288675	-0.288675	-0.288675	-0.288675	-0.288675
144	Phthalic acid	-0.288675	-0.288675	-0.288675	3.17543	-0.288675	-0.288675	-0.288675	-0.288675	-0.288675	-0.288675	-0.288675	-0.288675
145	Putrescine	-0.288675	-0.288675	-0.288675	3.17543	-0.288675	-0.288675	-0.288675	-0.288675	-0.288675	-0.288675	-0.288675	-0.288675
146	His-Glu	-0.288675	-0.288675	-0.288675	3.17543	-0.288675	-0.288675	-0.288675	-0.288675	-0.288675	-0.288675	-0.288675	-0.288675
147	N-Acetylornithine	-0.288675	-0.288675	-0.288675	3.17543	-0.288675	-0.288675	-0.288675	-0.288675	-0.288675	-0.288675	-0.288675	-0.288675
148	Creatine	-0.288675	-0.288675	-0.288675	3.17543	-0.288675	-0.288675	-0.288675	-0.288675	-0.288675	-0.288675	-0.288675	-0.288675
149	Melamine	-0.288675	-0.288675	-0.288675	3.17543	-0.288675	-0.288675	-0.288675	-0.288675	-0.288675	-0.288675	-0.288675	-0.288675
150	2-Amino-2-(hydroxymethyl)-1,3-propanediol	-0.288675	-0.288675	-0.288675	3.17543	-0.288675	-0.288675	-0.288675	-0.288675	-0.288675	-0.288675	-0.288675	-0.288675
151	XA0017	-0.166556	-0.280067	-0.730575	3.07862	-0.0241772	-0.122768	-0.227086	0.0570052	-0.390531	-0.136372	-0.730575	-0.326914
152	Lactic acid	0.273622	0.0677984	-0.0610753	2.74238	-0.209116	-0.177092	0.0430682	0.539115	-0.769577	-1.20974	-0.299669	-0.939716
153	Cys	-0.389167	0.967845	-0.389167	2.92383	-0.389167	-0.389167	-0.389167	-0.389167	-0.389167	-0.389167	-0.389167	-0.389167
154	Met	-0.686295	1.10349	0.656448	2.60509	-0.285901	-0.387641	-0.619703	-0.524762	-0.369611	-0.0320306	-0.715028	-0.744049
155	Acetyl CoA_divalent	-1.25031	0.146521	1.68603	1.56069	0.218941	0.633374	-1.25031	-0.60081	0.367948	-0.00741665	-0.254339	-1.25031
156	Pantothenic acid	-0.966083	0.2944	1.94295	0.800118	0.827349	-0.966083	-0.966083	-0.966083	0.667549	0.72216	-0.424108	-0.966083
157	Betaine aldehyde_+H2O	-0.850568	0.419111	1.64699	1.47055	-0.443881	-0.850568	-0.850568	-0.850568	0.707494	1.10148	-0.648906	-0.850568
158	XC0040	-1.1307	-0.0364632	1.75164	1.48193	0.425706	-0.458316	-0.316067	-1.1307	-1.1307	1.10041	-0.133858	-0.422877
159	UTP	-0.773218	-0.0601251	1.56407	2.24262	-0.376266	-0.00875126	-0.271383	-0.648573	-0.785869	0.673808	-0.732068	-0.824245
160	CDP-choline	-0.545583	-0.545583	1.5334	2.05462	-0.545583	-0.545583	-0.545583	-0.545583	-0.545583	1.32222	-0.545583	-0.545583
161	UDP	-0.968085	-0.565934	1.17407	2.41194	-0.538219	-0.591759	-0.630329	-0.410847	-0.384053	1.02532	-0.314033	-0.208063
162	Glycerol 2-phosphate	-0.497749	-0.497749	0.718928	2.64901	-0.497749	-0.497749	-0.497749	-0.497749	-0.497749	1.1118	-0.497749	-0.497749
163	Leu	-0.744266	0.0515127	1.02947	2.22795	-0.303789	-0.235134	-0.641673	-0.530471	-0.436591	1.35098	-0.868958	-0.899036
164	Val	-0.963692	0.322966	1.07375	1.96577	0.0229799	-0.388178	-0.651389	-0.656811	-0.341271	1.45878	-0.932378	-0.910524
165	Thiamine	-0.649087	-0.225509	0.979833	1.73271	-0.499341	-0.588154	-0.605419	-0.607705	-0.424542	2.08305	-0.598763	-0.597078
166	Ile	-0.838832	-0.081536	0.507408	1.61048	0.289298	0.0844205	-0.643956	-0.509251	-0.449428	2.08716	-0.992599	-1.06316
167	Cystathionine	-0.845814	-0.520663	0.922201	1.78331	0.689208	0.0954533	-0.782102	-0.981314	-0.128037	1.53218	-0.840211	-0.924209
168	XC0089	-1.15169	-0.206314	1.12244	1.91656	0.301165	-0.616825	-1.25463	-0.695833	0.190127	1.29215	-0.622144	-0.275012
169	2-Deoxyglucose 6-phosphate	-0.716709	-0.716709	1.08724	1.4518	0.361414	-0.716709	-0.716709	-0.716709	0.124431	1.99208	-0.716709	-0.716709
170	Fumaric acid	-0.972254	-0.972254	0.678283	1.65057	0.108714	-0.542844	-0.972254	-0.415072	0.0742176	2.04864	-0.164868	-0.520879
171	Malic acid	-1.1558	-0.672906	0.537403	1.28213	-0.0328025	-0.812477	-0.997312	-0.201023	0.494532	2.16344	0.18438	-0.789561
172	Rhein	-0.690098	-0.690098	0.374179	1.39767	-0.690098	0.106274	-0.690098	-0.690098	0.700802	2.25177	-0.690098	-0.690098
173	2-Hydroxy-4-methylvaleric acid	-0.427815	-0.427815	-0.427815	2.23515	-0.427815	-0.427815	-0.427815	-0.427815	-0.427815	2.04301	-0.427815	-0.427815
174	UMP	-1.30081	-0.537878	0.762173	2.03873	0.204364	-0.255742	-1.30081	-0.462728	-0.617102	1.27625	-0.24927	0.442815
175	ADP	-1.71024	-1.00103	0.901787	1.73598	0.17258	-0.822034	-0.771629	0.0679418	-0.464559	1.09893	0.0773105	0.714963
176	Arg	-1.06476	-0.121851	1.16986	2.32595	-0.28899	-0.96746	-0.774326	-0.47577	-0.670203	0.798488	-0.228407	0.297467
177	Lys	-1.25934	-0.114221	0.845225	2.42573	-0.425735	-1.00168	-0.701716	0.116893	-0.736243	0.749996	0.0829945	0.0180868
178	Saccharopine	-1.02924	-0.403814	0.33452	2.5812	0.16312	-0.684191	-0.842434	0.941999	-0.873948	0.0566119	0.117466	-0.361288
179	N,N-Dimethylhistidine	-1.11861	-0.761715	0.772674	2.53145	-0.0524289	-0.344874	-0.889206	0.461245	-0.730203	-0.185007	0.616907	-0.300226
180	O-Acetylhomoserine 2-Aminoadipic acid	-1.12642	-0.82355	0.180785	2.53102	0.723385	-0.403313	-1.0102	0.300649	-0.577118	-0.322337	0.611031	-0.0839305
181	XC0017	-1.29862	0.633264	1.27254	1.8605	0.500479	-0.417587	-0.14538	-0.528068	-1.05247	-0.14799	-1.27331	0.596636
182	Trp	-0.885023	0.535303	1.46475	1.98662	0.632925	0.000986788	-0.47834	-0.334973	-0.499934	-0.0418614	-1.26603	-1.11442
183	Asp	-0.84523	0.575682	1.71826	1.73631	0.673463	-0.270385	-0.696816	-0.857174	-0.771986	0.432517	-0.744598	-0.95004
184	Glu	-0.998272	0.36178	1.1493	2.08639	0.906347	-0.445074	-0.844054	-0.923014	-0.554701	0.602819	-0.522784	-0.818737
185	Sedoheptulose 7-phosphate	-1.05882	-0.208686	1.30331	2.32082	0.478022	-0.622025	-1.05882	-0.35956	-0.164255	0.417541	-0.264196	-0.783332
186	Choline	-0.877485	0.0291485	1.35788	2.45639	0.514585	-0.547017	-0.821701	-0.418479	-0.325931	-0.114561	-0.497948	-0.75488
187	2-Hydroxyglutaric acid	-0.688447	-0.0695753	1.03872	2.52252	0.840907	-0.398248	-0.688447	-0.688447	-0.55952	0.0674409	-0.688447	-0.688447
188	Tyr	-0.766013	0.163933	1.72698	2.14733	0.380923	-0.311504	-0.610978	-0.526614	-0.564464	0.129163	-0.867889	-0.900868
189	O-Phosphoserine	-0.759111	0.288249	1.47153	2.32919	0.507321	-0.759111	-0.463542	-0.759111	-0.52202	-0.0507679	-0.759111	-0.523517
190	Ophthalmic acid	-1.22966	0.371875	1.21737	2.37863	0.416098	-0.506894	-0.625786	-0.684944	0.147598	-0.179771	-0.735674	-0.568845
191	Phosphorylcholine	-0.568489	0.104508	1.42322	2.61788	-0.19094	-0.568489	-0.568489	-0.568489	-0.419534	-0.201543	-0.491148	-0.568489
192	Methionine sulfoxide	-0.544083	0.224495	1.14059	2.76021	-0.239221	-0.440621	-0.497163	-0.518217	-0.507253	-0.24003	-0.527294	-0.61141
193	N-Acetylputrescine	-0.645997	-0.043831	1.18765	2.64891	-0.0650322	-0.0867327	-0.645997	-0.645997	-0.645997	0.235022	-0.645997	-0.645997
194	Imidazolelactic acid	-0.500943	-0.500943	1.51794	2.48666	-0.500943	-0.500943	-0.500943	-0.500943	-0.500943	0.503889	-0.500943	-0.500943
195	His	-0.601041	-0.288247	1.62733	2.51832	-0.458726	-0.531008	-0.545867	-0.382302	-0.512002	0.023412	-0.374224	-0.475649
196	N-Acetylhistidine	-0.402661	-0.402661	1.21585	2.81075	-0.402661	-0.402661	-0.402661	-0.402661	-0.402661	-0.402661	-0.402661	-0.402661
197	Hypotaurine	-0.408351	-0.408351	1.33643	2.74708	-0.408351	-0.408351	-0.408351	-0.408351	-0.408351	-0.408351	-0.408351	-0.408351
198	Glutaric acid	-0.421566	-0.421566	1.69738	2.51828	-0.421566	-0.421566	-0.421566	-0.421566	-0.421566	-0.421566	-0.421566	-0.421566
199	Imidazole-4-acetic acid	-0.427708	-0.427708	2.0291	2.24798	-0.427708	-0.427708	-0.427708	-0.427708	-0.427708	-0.427708	-0.427708	-0.427708
200	Metronidazole	-0.427998	-0.427998	2.20725	2.07273	-0.427998	-0.427998	-0.427998	-0.427998	-0.427998	-0.427998	-0.427998	-0.427998
201	Cytosine	-0.423273	-0.423273	2.47022	1.76251	-0.423273	-0.423273	-0.423273	-0.423273	-0.423273	-0.423273	-0.423273	-0.423273
202	Histamine	-0.449035	0.176675	3.04086	0.326479	-0.449035	-0.449035	0.048272	-0.449035	-0.449035	-0.449035	-0.449035	-0.449035
203	dTDP	-0.288675	-0.288675	3.17543	-0.288675	-0.288675	-0.288675	-0.288675	-0.288675	-0.288675	-0.288675	-0.288675	-0.288675
204	N-Acetylglucosylamine	-0.288675	-0.288675	3.17543	-0.288675	-0.288675	-0.288675	-0.288675	-0.288675	-0.288675	-0.288675	-0.288675	-0.288675
205	Glycerol	-1.11069	1.44067	1.89466	-0.444453	0.567686	-0.0826536	0.0330561	-1.05239	0.850933	-1.01447	-0.289343	-0.793007
206	2-Hydroxyvaleric acid	-2.37913	1.30142	0.763374	-1.04501	0.204085	0.693013	0.672889	-0.305103	0.601542	0.382167	-0.43419	-0.455054
207	NMN	-1.24991	-0.310649	-0.518504	-0.120575	0.570654	-0.203862	-0.769046	-0.939128	2.15013	1.55719	0.195696	-0.361993
208	3-Hydroxybutyric acid	-0.288675	-0.288675	-0.288675	-0.288675	-0.288675	-0.288675	-0.288675	-0.288675	3.17543	-0.288675	-0.288675	-0.288675
209	Glucuronic acid Galacturonic acid	-0.288675	-0.288675	-0.288675	-0.288675	-0.288675	-0.288675	-0.288675	-0.288675	3.17543	-0.288675	-0.288675	-0.288675
210	Triethanolamine	-1.05812	-0.566663	-0.207659	1.89582	-0.183484	-0.111517	-0.253061	-0.344693	2.23407	-0.312579	-0.609113	-0.482995
211	5-Oxoproline	-0.982725	0.746501	-0.954341	1.63028	0.88907	0.303405	-0.524295	1.18016	0.640391	-0.735103	-1.06185	-1.13148
212	Dyphylline	-0.456519	2.62864	-0.692367	-0.477047	0.310268	-0.249774	-0.283885	0.0666965	1.21547	-0.815293	-0.543667	-0.702527
213	Nicotinamide	0.125336	1.03415	-1.07116	-1.07116	1.55296	0.627079	0.585949	0.656868	0.773449	-1.07116	-1.07116	-1.07116
214	Gly-Asp	-0.876895	1.03388	-0.876895	0.014088	1.69059	0.367902	-0.876895	1.04612	1.10879	-0.876895	-0.876895	-0.876895
215	Adenosine	-0.618062	1.65979	-0.69894	-0.581848	0.796201	0.0396494	-0.58478	1.51659	1.1574	-0.902434	-0.808202	-0.975368
216	XC0126	-0.729722	1.32	-0.729722	-0.729722	1.7011	-0.729722	-0.729722	1.24837	1.02195	-0.729722	-0.183353	-0.729722
217	Citramalic acid	-0.463685	-0.463685	-0.463685	-0.463685	2.4849	-0.463685	-0.463685	1.70003	-0.0117618	-0.463685	-0.463685	-0.463685
218	2,4-Diaminobutyric acid	-0.0572964	-0.280759	-1.95277	-0.271156	2.03462	-0.330422	-0.506687	1.44134	0.234021	-0.533578	-0.0932897	0.315985
219	NADH	-0.878419	-0.878419	-0.878419	-0.878419	1.86502	0.320741	-0.878419	0.276967	-0.878419	1.07378	0.699651	1.03436
